# Supplementary material for: A Rapid 3D Melanoma–Skin Organoid for High-Throughput Assessment of Tumor Dynamics and Drug Response
Source: Int J Mol Sci. 2026 Jun 12;27(12):5314. doi: 10.3390/ijms27125314 (PMC13300543; doi:10.3390/ijms27125314)
Supplement: Supplementary file 1 [file ijms-27-05314-s001.zip]

Archive with 1 entries (1 files):
- Figures.pdf
